# Supplementary material for: Designing Efficient Low-Cost Paper-Based Sensing Plasmonic Nanoplatforms
Source: Sensors (Basel). 2018 Sep 11;18(9):3035. doi: 10.3390/s18093035 (PMC6163559; doi:10.3390/s18093035)
Supplement: Supplementary file 1 [file sensors-18-03035-s001.zip]

Archive with 1 entries (1 files):
- sensors-349518-supplementary.pdf
